# Supplementary material for: Overexpression of LIM Homeodomain Gene Arrowhead Induces Pleiotropic Developmental Alterations in the Silkworm, Bombyx mori
Source: Biology (Basel). 2025 Sep 11;14(9):1248. doi: 10.3390/biology14091248 (PMC12467131; doi:10.3390/biology14091248)
Supplement: Supplementary file 1 [file biology-14-01248-s001.zip]

Archive with 1 entries (1 files):
- biology-3841410-supplementary.pdf
